# Supplementary material for: Root-to-Shoot Long-Distance Mobile miRNAs Identified from Nicotiana Rootstocks
Source: Int J Mol Sci. 2021 Nov 26;22(23):12821. doi: 10.3390/ijms222312821 (PMC8657949; doi:10.3390/ijms222312821)
Supplement: Supplementary file 1 [file ijms-22-12821-s001.zip]

Archive with 10 entries (8 files):
- ijms-1475480- supplementary/
- ijms-1475480- supplementary/supplementary data for production/
- ijms-1475480- supplementary/supplementary data for production/Figure S1.pdf
- ijms-1475480- supplementary/supplementary data for production/Figure S2-with caption.pdf
- ijms-1475480- supplementary/supplementary data for production/Table S4.xlsx
- ijms-1475480- supplementary/supplementary data for production/Table S6.pdf
- ijms-1475480- supplementary/supplementary data for production/Table_S1.xlsx
- ijms-1475480- supplementary/supplementary data for production/Table_S2.xlsx
- ijms-1475480- supplementary/supplementary data for production/Table_S3.xlsx
- ijms-1475480- supplementary/supplementary data for production/Table_S5.xlsx
