# Supplementary material for: Root-to-Shoot Long-Distance Mobile miRNAs Identified from Nicotiana Rootstocks
Source: Int J Mol Sci. 2021 Nov 26;22(23):12821. doi: 10.3390/ijms222312821 (PMC8657949; doi:10.3390/ijms222312821)
Supplement: Supplementary file 1 [file ijms-22-12821-s001.zip › ijms-1475480- supplementary/supplementary data for production/Table S4.xlsx]

## Sheet: Sheet1
Sequencing ID	miRNA family	Mature miRNA sequence	precursor
conservative_Niben101Scf00647_2272 (Nb-miR156 variant)	miR156	ugacagaagagagugggc	aaaggauaguaauauuuucuuccauguacaacauguacaacauacauuacacauguaaaaaagucuauaaagggugguacauaaaccacaucaaagagauggaauaucuuccacuuccuuugacauuaaggucaaggaaagccaaauggaagauaguugacaaaauuucuccagauggagacgagcugugcuacuucugccagguauauuugacagaagagagugggccaaaaauugaucauuuuccuga
conservative_Niben101Scf00747_2488 (Nb-miR164 variant)	miR164	uggagaagcagggcacaugc	guagguggacgguuauuuaagcuggagaagcagggcacaugcuaaauuacuuggaacuuugaucuuucaagaauuucgcaugugcucuugcucuccagcuuaauucucccaccaauuccagcacucaaaucucaguuauaauaucuccuauaugcuaaacguggagugcagguaaguccuuuuucauucaauguacucuuuagccacacuauucuuuucauuuauaugaaauauaagaauugcaauuacu
conservative_Niben101Scf02279_7619 (Nb-miR395-1)	miR395	cugaaguguuugggggaacucu	ccacaugaauuauauucuauuggcuucccuauaaauagguaauuuucuccaauucagagagagcaucauuuccuaucaacuagcaauugaagacuaguaaucaaaaaaggucagcuucccccuagaguucuccugaauuacuucauugggauuuaaaaaaugcccuaacauagaacuuagaaggguauauuaauuauuaaugccuacugaaguguuugggggaacucugggagccaccugacaucaaaau
conservative_Niben101Scf02027_6631 (Nb-miR1446 variant)	miR1446	uucugaacucucucccucaau	uuuagagcggaaaucaagcguuuucugaacucucucccucaauggcugcucauauauagccaugcuucuauuucuugcagcuuaauuagagaaaagccaugagagauugaguucagaaaacucuugcuuuccuaguuuuaaguagcaauugcguugcauaccuugauuggguggauauaauugaucggaagauaacuuccggaugacccgaguucaauucccccuuagugcauuuuggguugagcauguc
conservative_Niben101Scf02778_9073 (Nb-miR397 variant)	miR397	ucauugagugcagcguugauga	auaugcagaauacuuagaaauaucauugagugcagcguugaugaaaaugucgaauuucugcagauauaaugaugcugcaauauuagucauuucacaaaucguuuucaucuacgcugcacucaaucauguuucagugcucugaagaaauaguuaguuugcccuaauacagucccacaaucuucuguugucuaccuccucacaaguuaagaccucaaguuuaacaucuuuuuuucguagaguuagcaacuca
conservative_Niben101Scf01112_4153 (Nb-miR395-2 )	miR395	cugaaguguuugggggaacuccg	ucucaaaacuacccauguuagccacacaaaugauauucuugacuucucuauaaauagguuauuuucccaauccauagagagcauuauuuccuaucaacugagaauagaagauuaauaaagaaaagucagguuucgccuagaguucuccugaucacuucauugggaauucaaaaaugcccuuuaauuggagggguguuaauuccuacugaaguguuugggggaacuccgggagccacgugacaucaauaau
