# Supplementary material for: Root-to-Shoot Long-Distance Mobile miRNAs Identified from Nicotiana Rootstocks
Source: Int J Mol Sci. 2021 Nov 26;22(23):12821. doi: 10.3390/ijms222312821 (PMC8657949; doi:10.3390/ijms222312821)
Supplement: Supplementary file 1 [file ijms-22-12821-s001.zip › ijms-1475480- supplementary/supplementary data for production/Table_S1.xlsx]

## Sheet: Table S1
Table S1. The number of clean reads in each sample
Samples	Raw_reads	Clean_reads
AGS1	28994354	23092428
AGS2	26242295	19982790
AGS3	22660071	19406011
ACS1	28163422	19542403
ACS2	30436265	23608993
ACS3	17588013	13850175
NGR1	17357001	15157225
NGR2	27184813	24847419
NGR4	23783235	22302949
NCR1	25546631	22343032
NCR2	206557009	179054307
NCR3	23947152	21655653
