# Supplementary material for: Root-to-Shoot Long-Distance Mobile miRNAs Identified from Nicotiana Rootstocks
Source: Int J Mol Sci. 2021 Nov 26;22(23):12821. doi: 10.3390/ijms222312821 (PMC8657949; doi:10.3390/ijms222312821)
Supplement: Supplementary file 1 [file ijms-22-12821-s001.zip › ijms-1475480- supplementary/supplementary data for production/Table_S2.xlsx]

## Sheet: Table S2
Table S2. The identified Nb miRNAs in the At samples.
Sequencing ID	AGS1	AGS2	AGS3	ACS1	ACS2	ACS3
conservative_Niben101Scf01112_4153	25	47	45	0	0	0
conservative_Niben101Scf00647_2272	4	9	6	0	0	0
conservative_Niben101Scf02279_7619	3	13	1	0	0	0
conservative_Niben101Scf02778_9073	1	3	5	0	0	0
conservative_Niben101Scf08157_18593	1	3	5	0	0	0
conservative_Niben101Scf00747_2488	1	1	1	0	0	0
conservative_Niben101Scf00870_3171	1	1	1	0	0	0
conservative_Niben101Scf02027_6631	0	3	0	0	0	0
conservative_Niben101Scf02581_8584	0	3	0	0	0	0
conservative_Niben101Scf07763_18168	1	1	1	0	0	0
conservative_Niben101Scf01112_4156	200	304	148	1	4	1
conservative_Niben101Scf19533_23888	200	304	148	1	4	1
unconservative_Niben101Scf05154_14348	0	101	0	0	0	1
conservative_Niben101Scf01112_4151	32	70	50	0	2	0
conservative_Niben101Scf02279_7621	76	97	63	0	2	2
conservative_Niben101Scf05369_14665	146	115	67	3	2	1
conservative_Niben101Scf19533_23884	142	114	66	3	2	1
conservative_Niben101Scf01876_6236	3	4	1	0	1	0
conservative_Niben101Scf11288_21298	3	4	1	0	1	0
conservative_Niben101Scf03944_11848	47	26	25	9	5	5
conservative_Niben101Scf05629_15297	47	26	25	9	5	5
conservative_Niben101Scf02245_7529	2	2	1	0	1	0
conservative_Niben101Scf03171_10169	21	13	6	0	6	3
conservative_Niben101Scf17802_23546	21	13	6	0	6	3
unconservative_Niben101Scf03294_10429	77	46	35	21	15	9
conservative_Niben101Scf08653_19354	4	6	3	2	2	0
unconservative_Niben101Scf00121_366	4	6	3	2	2	0
conservative_Niben101Scf00725_2446	361	176	282	63	124	78
conservative_Niben101Scf07985_18390	3	3	0	1	1	0
conservative_Niben101Scf03937_11819	57	44	43	12	24	14
conservative_Niben101Scf05732_15513	57	44	43	12	24	14
conservative_Niben101Scf02245_7533	0	5	0	0	2	0
conservative_Niben101Scf06916_17167	4	3	3	2	1	1
conservative_Niben101Scf07339_17731	4	3	3	2	1	1
conservative_Niben101Scf03269_10363	11	4	10	2	6	2
unconservative_Niben101Scf03293_10427	1	3	10	1	5	0
conservative_Niben101Scf01911_6300	16	3	6	3	6	2
unconservative_Niben101Scf30768_25084	0	3	6	0	4	0
unconservative_Niben101Scf00487_1803	2	2	0	0	1	1
unconservative_Niben101Scf00798_2647	2	2	0	0	1	1
