# Supplementary material for: Root-to-Shoot Long-Distance Mobile miRNAs Identified from Nicotiana Rootstocks
Source: Int J Mol Sci. 2021 Nov 26;22(23):12821. doi: 10.3390/ijms222312821 (PMC8657949; doi:10.3390/ijms222312821)
Supplement: Supplementary file 1 [file ijms-22-12821-s001.zip › ijms-1475480- supplementary/supplementary data for production/Table_S3.xlsx]

## Sheet: Table S3
Table S3. The identified At miRNAs in the Nb samples
miRNA	NGR1	NGR2	NGR3	NCR1	NCR2	NCR3
ath-miR846-3p	9	863	2	0	0	0
ath-miR158b	0	157	0	0	0	0
ath-miR822-5p	0	115	0	0	0	0
ath-miR173-5p	0	111	0	0	0	0
unconservative_1_33079	1	101	0	0	0	0
ath-miR167c-3p	0	87	0	0	0	0
unconservative_1_27593	0	51	0	0	0	0
ath-miR846-5p	0	47	0	0	0	0
ath-miR156b-3p	1	42	0	0	0	0
ath-miR403-5p	0	43	0	0	0	0
unconservative_3_17800	0	21	0	0	0	0
ath-miR161.2	0	18	0	0	0	0
ath-miR5651	0	18	0	0	0	0
ath-miR167c-5p	0	17	0	0	0	0
unconservative_5_24773	0	17	0	0	0	0
ath-miR168b-3p	0	15	0	0	0	0
unconservative_1_26360	0	15	0	0	0	0
unconservative_4_4992	0	15	0	0	0	0
ath-miR5026	0	14	0	0	0	0
unconservative_1_30639	0	14	0	0	0	0
ath-miR822-3p	0	13	0	0	0	0
unconservative_3_16412	0	13	0	0	0	0
ath-miR447a.2-3p	0	11	1	0	0	0
ath-miR779.2	0	12	0	0	0	0
ath-miR824-5p	0	12	0	0	0	0
unconservative_2_10761	0	12	0	0	0	0
ath-miR775	0	11	0	0	0	0
ath-miR829-3p.1	0	11	0	0	0	0
unconservative_4_4612	0	10	0	0	0	0
ath-miR169b-3p	0	8	0	0	0	0
ath-miR848	0	8	0	0	0	0
ath-miR169f-3p	0	7	0	0	0	0
unconservative_4_2882	0	7	0	0	0	0
unconservative_5_20892	0	7	0	0	0	0
ath-miR160a-3p	0	6	0	0	0	0
ath-miR842	0	6	0	0	0	0
ath-miR160c-3p	0	5	0	0	0	0
ath-miR167a-3p	0	5	0	0	0	0
ath-miR393a-3p	0	5	0	0	0	0
ath-miR5653	0	5	0	0	0	0
ath-miR829-5p	0	5	0	0	0	0
ath-miR837-3p	0	5	0	0	0	0
unconservative_1_26219	0	5	0	0	0	0
ath-miR5028	0	4	0	0	0	0
ath-miR8174	0	4	0	0	0	0
ath-miR857	0	4	0	0	0	0
unconservative_1_30070	0	4	0	0	0	0
unconservative_3_15081	0	4	0	0	0	0
unconservative_5_21895	0	4	0	0	0	0
ath-miR158a-5p	0	3	0	0	0	0
ath-miR2111b-3p	0	3	0	0	0	0
ath-miR472-3p	0	3	0	0	0	0
ath-miR5663-5p	0	3	0	0	0	0
ath-miR8182	0	3	0	0	0	0
ath-miR866-3p	0	3	0	0	0	0
unconservative_2_11437	0	3	0	0	0	0
unconservative_2_7149	0	3	0	0	0	0
unconservative_2_8158	0	3	0	0	0	0
unconservative_Pt_61	0	0	3	0	0	0
ath-miR164b-3p	0	2	0	0	0	0
ath-miR172d-5p	0	2	0	0	0	0
ath-miR8170-3p	0	2	0	0	0	0
ath-miR840-3p	0	2	0	0	0	0
ath-miR859	0	2	0	0	0	0
unconservative_2_11586	0	2	0	0	0	0
unconservative_5_25100	0	2	0	0	0	0
ath-miR171b-5p	0	1	0	0	0	0
ath-miR2111a-3p	0	1	0	0	0	0
ath-miR3434-5p	0	1	0	0	0	0
ath-miR398a-5p	0	1	0	0	0	0
ath-miR399a	0	1	0	0	0	0
ath-miR472-5p	0	1	0	0	0	0
ath-miR5012	0	1	0	0	0	0
ath-miR5595a	0	1	0	0	0	0
ath-miR5637	0	1	0	0	0	0
ath-miR5638b	0	1	0	0	0	0
ath-miR5640	0	1	0	0	0	0
ath-miR5650	0	1	0	0	0	0
ath-miR829-3p.2	0	1	0	0	0	0
ath-miR838	0	1	0	0	0	0
ath-miR844-3p	0	1	0	0	0	0
ath-miR869.2	0	1	0	0	0	0
ath-miR163	5	955	1	1	14	1
ath-miR158a-3p	22	3870	8	2	66	13
unconservative_5_22025	0	33	0	0	1	0
unconservative_5_23086	2	28	0	0	1	0
ath-miR161.1	3	996	7	2	31	3
ath-miR408-5p	1	42	0	0	2	0
ath-miR395b	2	149	0	0	9	0
unconservative_1_31143	1	60	0	0	2	2
unconservative_1_34253	1	60	0	0	2	2
ath-miR393b-3p	1	24	0	0	2	0
ath-miR827	0	51	0	0	4	1
unconservative_1_30974	0	18	0	0	2	0
ath-miR824-3p	0	15	0	0	2	0
ath-miR781a	0	7	0	0	1	0
ath-miR858a	1	34	0	0	3	2
ath-miR398b-5p	1	179	0	0	27	2
ath-miR858b	1	11	0	0	1	1
ath-miR165a-5p	1	32	2	1	6	0
ath-miR157a-3p	0	37	0	2	8	0
unconservative_5_21908	0	9	0	0	3	0
ath-miR398b-3p	8	310	12	6	112	13
ath-miR166a-5p	2	38	0	3	13	0
