# Supplementary material for: Root-to-Shoot Long-Distance Mobile miRNAs Identified from Nicotiana Rootstocks
Source: Int J Mol Sci. 2021 Nov 26;22(23):12821. doi: 10.3390/ijms222312821 (PMC8657949; doi:10.3390/ijms222312821)
Supplement: Supplementary file 1 [file ijms-22-12821-s001.zip › ijms-1475480- supplementary/supplementary data for production/Table_S5.xlsx]

## Sheet: All_miRNA.AS_NR.blast.tab.best.
Table S5. The following mature At miRNAs share the same sequence to the Nb counterpart.
miRNA id	Query_length	Query_start	Query_end	sequence	Subject_id	Subject_length	Subject_start	Subject_end	Identity	Gap	Align_length	Score	E_value
ath-miR157a-5p	21	1	21	UUGACAGAAGAUAGAGAGCAC	ahy-miR156b-5p	21	1	21	21/21(100.00)	0	21	42.1	2e-08
ath-miR157d	20	1	20	UGACAGAAGAUAGAGAGCAC	aly-miR157d-5p	20	1	20	20/20(100.00)	0	20	40.1	6e-08
ath-miR159a	21	1	21	UUUGGAUUGAAGGGAGCUCUA	ahy-miR159	21	1	21	21/21(100.00)	0	21	42.1	2e-08
ath-miR162a-3p	21	1	21	UCGAUAAACCUCUGCAUCCAG	aau-miR162	21	1	21	21/21(100.00)	0	21	42.1	2e-08
ath-miR162a-5p	22	1	22	UGGAGGCAGCGGUUCAUCGAUC	ath-miR162a-5p	22	1	22	22/22(100.00)	0	22	44.1	4e-09
ath-miR164c-5p	21	1	21	UGGAGAAGCAGGGCACGUGCG	aly-miR164c-5p	21	1	21	21/21(100.00)	0	21	42.1	2e-08
ath-miR167d	22	1	22	UGAAGCUGCCAGCAUGAUCUGG	aly-miR167d-5p	22	1	22	22/22(100.00)	0	22	44.1	4e-09
ath-miR168a-3p	21	1	21	CCCGCCUUGCAUCAACUGAAU	aly-miR168a-3p	21	1	21	21/21(100.00)	0	21	42.1	2e-08
ath-miR168a-5p	21	1	21	UCGCUUGGUGCAGGUCGGGAA	aly-miR168a-5p	21	1	21	21/21(100.00)	0	21	42.1	2e-08
ath-miR169b-5p	21	1	21	CAGCCAAGGAUGACUUGCCGG	aly-miR169b-5p	21	1	21	21/21(100.00)	0	21	42.1	2e-08
ath-miR170-5p	21	1	21	UAUUGGCCUGGUUCACUCAGA	aly-miR170-5p	21	1	21	21/21(100.00)	0	21	42.1	2e-08
ath-miR171a-3p	21	1	21	UGAUUGAGCCGCGCCAAUAUC	aly-miR171a-3p	21	1	21	21/21(100.00)	0	21	42.1	2e-08
ath-miR171b-3p	21	1	21	UUGAGCCGUGCCAAUAUCACG	aly-miR171b-3p	21	1	21	21/21(100.00)	0	21	42.1	2e-08
ath-miR172a	21	1	21	AGAAUCUUGAUGAUGCUGCAU	aly-miR172a-3p	21	1	21	21/21(100.00)	0	21	42.1	2e-08
ath-miR172c	21	1	21	AGAAUCUUGAUGAUGCUGCAG	aly-miR172c-3p	21	1	21	21/21(100.00)	0	21	42.1	2e-08
ath-miR172e-3p	21	1	21	GGAAUCUUGAUGAUGCUGCAU	aqc-miR172b	21	1	21	21/21(100.00)	0	21	42.1	2e-08
ath-miR319a	21	1	21	UUGGACUGAAGGGAGCUCCCU	aau-miR319	21	1	21	21/21(100.00)	0	21	42.1	2e-08
ath-miR319c	21	1	21	UUGGACUGAAGGGAGCUCCUU	aly-miR319c-3p	21	1	21	21/21(100.00)	0	21	42.1	2e-08
ath-miR390a-3p	21	1	21	CGCUAUCCAUCCUGAGUUUCA	aly-miR390a-3p	21	1	21	21/21(100.00)	0	21	42.1	2e-08
ath-miR390a-5p	21	1	21	AAGCUCAGGAGGGAUAGCGCC	aly-miR390a-5p	21	1	21	21/21(100.00)	0	21	42.1	2e-08
ath-miR393a-5p	22	1	22	UCCAAAGGGAUCGCAUUGAUCC	aly-miR393a-5p	22	1	22	22/22(100.00)	0	22	44.1	4e-09
ath-miR396a-3p	21	1	21	GUUCAAUAAAGCUGUGGGAAG	aly-miR396a-3p	21	1	21	21/21(100.00)	0	21	42.1	2e-08
ath-miR396a-5p	21	1	21	UUCCACAGCUUUCUUGAACUG	aau-miR396	21	1	21	21/21(100.00)	0	21	42.1	2e-08
ath-miR396b-5p	21	1	21	UUCCACAGCUUUCUUGAACUU	aly-miR396b-5p	21	1	21	21/21(100.00)	0	21	42.1	2e-08
ath-miR397a	21	1	21	UCAUUGAGUGCAGCGUUGAUG	aly-miR397a-5p	21	1	21	21/21(100.00)	0	21	42.1	2e-08
ath-miR398a-3p	21	1	21	UGUGUUCUCAGGUCACCCCUU	aly-miR398a-3p	21	1	21	21/21(100.00)	0	21	42.1	2e-08
ath-miR399b	21	1	21	UGCCAAAGGAGAGUUGCCCUG	aly-miR399b-3p	21	1	21	21/21(100.00)	0	21	42.1	2e-08
ath-miR399f	21	1	21	UGCCAAAGGAGAUUUGCCCGG	aly-miR399a-3p	21	1	21	21/21(100.00)	0	21	42.1	2e-08
ath-miR403-3p	21	1	21	UUAGAUUCACGCACAAACUCG	aly-miR403a-3p	21	1	21	21/21(100.00)	0	21	42.1	2e-08
ath-miR408-3p	21	1	21	AUGCACUGCCUCUUCCCUGGC	ahy-miR408-3p	21	1	21	21/21(100.00)	0	21	42.1	2e-08
ath-miR845a	21	1	21	CGGCUCUGAUACCAAUUGAUG	ath-miR845a	21	1	21	21/21(100.00)	0	21	42.1	2e-08
